# Supplementary material for: Development and Validation of a New Risk-Taking Game: Helsinki Aiming Task (HAT)
Source: Behav Sci (Basel). 2025 Nov 20;15(11):1597. doi: 10.3390/bs15111597 (PMC12649229; doi:10.3390/bs15111597)
Supplement: Supplementary file 1 [file behavsci-15-01597-s001.zip]

Archive with 3 entries (2 files):
- behavsci-3769888-supplementary/
- behavsci-3769888-supplementary/behavsci-3769888-File S1.txt
- behavsci-3769888-supplementary/behavsci-3769888-File S2.pdf
