# Supplementary material for: Development and Validation of a New Risk-Taking Game: Helsinki Aiming Task (HAT)
Source: Behav Sci (Basel). 2025 Nov 20;15(11):1597. doi: 10.3390/bs15111597 (PMC12649229; doi:10.3390/bs15111597)
Supplement: Supplementary file 1 [file behavsci-15-01597-s001.zip › behavsci-3769888-supplementary/behavsci-3769888-File S1.txt]

# -*- coding: ISO-8859-1 -*-

#
# Helsinki Aiming Task -- A Shooting Game for Measuring Risk Taking
#
# Beta 0.1
#
# Author: Juha Vepsäläinen  juha.vepsalainen@iki.fi
#
#
# Change log:
#

import sys, os, random
import time
from PyQt4 import QtGui
from PyQt4.QtCore import *
from PyQt4.QtGui import *

import matplotlib
import matplotlib.pyplot

from matplotlib.backends.backend_qt4agg import FigureCanvasQTAgg as FigureCanvas
#from matplotlib.backends.backend_qt4agg import NavigationToolbar2QTAgg as NavigationToolbar
#from matplotlib.backends.backend_qt4agg import NavigationToolbar2QT as NavigationToolbar

from matplotlib.figure import Figure

from matplotlib.patches import Rectangle

import sqlite3
import itertools

import pygame

limits =  [1,2,3,4,5,6,7,8,9,10,11] 
rewards = [0,1,2,3,4,5,6,7,8, 9,10]

xmin = -2
xmax = 18
ymin = -6
ymax = 6

blocks =  ({'lsd' : [1.5], 'lpenalty': [-100, -50], 'repeat': 5},
           {'lsd' : [1.8], 'lpenalty': [-100, -50], 'repeat': 5},
           {'lsd' : [2.1], 'lpenalty': [-100, -50], 'repeat': 5})

max_participants = 99
rounds_per_target = 20

random_seed = 23164357890

intro_font_size = 20 
intro_margin = (50, 100)
intro_text = '''
 - Tavoitteena on kerätä pisteitä ampumalla maalitauluja
 - Tehtävässä on {} taulua, joista kuhunkin ammutaan {} laukausta
 - Tähtää ja ammu klikkaamalla hiirtä haluamassasi kohdassa taulua
 - Ase ei ole kovin tarkka, joten osumissa on paljon hajontaa
 - Osuman tuottama pistemäärä kasvaa taulussa vasemmalta oikealle
 - Aivan oikeassa laidassa on vaaravyöhyke, johon ei kannata osua
 - Vaaravyöhykkeen pistemäärä vaihtelee tauluittain: -50 tai -100 pistettä
 - Pyri saamaan tehtävästä mahdollisimman korkea kokonaistulos'''

results_font_size = 18 
results_margin = (50, 10)
results_columns = 2
tab_width = 100

blackout_time = 150
wait_time = 1500


class Config:
    
    def __init__(self, participants):
        self.participants = participants
        
    config = None
    myrand = None

    class Participant:
        def __init__(self, id, targets):
            self.id = id 
            self.targets = targets
            
    class Target:
        def __init__(self, id, sd, penalty, rounds):
            self.id = id 
            self.sd = sd
            self.penalty = penalty
            self.rounds = rounds
            
    class Round:
        def __init__(self, id, xdev, ydev):
            self.id = id 
            self.xdev = xdev
            self.ydev = ydev


    @staticmethod
    def add_target(targets, sd, penalty):
        rounds = []
        for iround in range(rounds_per_target):
            xdev = Config.myrand.normalvariate(0, 1)
            ydev = Config.myrand.normalvariate(0, 1)
            round = Config.Round(iround+1, xdev, ydev)
            rounds.append(round)
        target = Config.Target(len(targets)+1, sd, penalty, rounds)
        targets.append(target)

        
    @staticmethod
    def add_shuffled_block(targets, dparam):
        block = [(sd, penalty) 
            for sd in dparam['lsd']                                 
                for penalty in dparam['lpenalty'] 
                    for repeat in range(dparam['repeat'])]
        Config.myrand.shuffle(block)
        for sd, penalty in block:
            Config.add_target(targets, sd, penalty)
        

    @staticmethod
    def build_config():

        Config.myrand = random.Random()
        Config.myrand.seed(random_seed)
        
        participants = []
        for ipart in range(max_participants):
            targets = []
            
            for block in blocks:
                Config.add_shuffled_block(targets, block)
                
            participant = Config.Participant(ipart+1, targets)
            participants.append(participant)
        Config.config = Config(participants)


    @staticmethod
    def print_config():
        for participant in Config.config.participants:            
            print "Participant:", participant.id
            for target in participant.targets:
                print "  Target:{} SD: {} Penalty:{}".format(target.id, target.sd, target.penalty)
                for round in target.rounds:
                    print "   Round:{} X:{} Y:{}".format(round.id, round.xdev, round.ydev)
            
        


class CogShooter(QMainWindow):

    class Shot:
        
        def __init__(self, id, participant, name, target, xaim, yaim, xhit, yhit, xshow, yshow, xdev, ydev, time, clock, duration, result, sd, penalty):
            self.id = id
            self.participant = participant
            self.name = name
            self.target = target
            self.xaim = xaim
            self.yaim = yaim
            self.xhit = xhit
            self.yhit = yhit
            self.xshow = xshow
            self.yshow = yshow
            self.xdev = xdev
            self.ydev = ydev
            self.time = time
            self.clock = clock
            self.duration = duration
            self.result = result
            self.sd = sd
            self.penalty = penalty
        
    
    def __init__(self, participant, name, target, sd, penalty, rounds):

        self.participant = participant
        self.name = name
        self.target = target
        self.sd = sd
        self.penalty = penalty
        self.rounds = rounds

        self.last_score = 0
        self.total_score = 0
        self.round = 0
        self.results = rewards[:]+[penalty]
        self.shots = []
        
        QMainWindow.__init__(self)
        self.setCursor(Qt.CrossCursor)
        self.setWindowTitle('CogShooter')
        self.create_main_frame()
        self.on_draw()
        self.main_frame.setCursor(Qt.CrossCursor)
        self.setWindowFlags(Qt.WindowStaysOnTopHint)        
        self.showFullScreen()
        self.proper_close = False
        self.lasthitclock = time.clock()

        self.mark = None
        self.timer1 = QTimer()
        self.timer2 = QTimer()
        self.timer1.timeout.connect(self.timeout1)
        self.timer2.timeout.connect(self.timeout2)

    def timeout1(self):
        self.timer1.stop()
        self.axes.set_axis_bgcolor('white')
        QtGui.QCursor.setPos(100,520)
        self.canvas.draw()
        self.timer2.start(wait_time)

    def timeout2(self):
        self.timer2.stop()
        self.mark.remove()
        self.mark = None
        self.canvas.draw()
        
        

    def create_main_frame(self):
        self.main_frame = QWidget()
        
        self.fig = Figure(facecolor="white")
        self.canvas = FigureCanvas(self.fig)
        self.canvas.setParent(self.main_frame)
        
        self.axes = self.fig.add_subplot(111)
        self.fig.subplots_adjust(left=0.01, bottom=0.01, top=0.99, right=0.99)
        self.axes.set_xlim([xmin, xmax])
        self.axes.set_ylim([ymin, ymax])
        self.axes.get_xaxis().set_ticks([])
        self.axes.get_yaxis().set_ticks([])

        font = QFont()
        font.setPointSize(20)

        self.text_round = QLabel()
        self.text_last = QLabel()
        self.text_total = QLabel()
        self.button_continue = QPushButton("Jatka")

        hbox = QHBoxLayout()
        vbox = QVBoxLayout()
        for w in [self.text_last, self.text_total, self.text_round]:
            w.setSizePolicy(QSizePolicy.Expanding, QSizePolicy.Fixed)
            w.setFont(font)
            hbox.addWidget(w)
        
        self.button_continue.setFont(font)
        self.button_continue.setMinimumWidth(500)
        vbox.setContentsMargins(QMargins(0,0,0,10));
        vbox.addWidget(self.canvas)        
        vbox.addLayout(hbox)
        vbox.addWidget(self.button_continue, alignment = Qt.AlignHCenter )
        hbox.setContentsMargins(QMargins(200,0,0,0));
        self.main_frame.setLayout(vbox)
        
        self.canvas.mpl_connect('button_press_event', self.on_mouse_pressed)
        QObject.connect(self.button_continue, SIGNAL("clicked()"), self.on_button_pressed)
        
        self.setCentralWidget(self.main_frame)
        self.button_continue.setEnabled(False)


    def on_draw(self):
        self.print_scores()
        color = "black"

        self.axes.text(0.5, 0, "{}".format(self.results[0]), fontsize=30, ha='center', color=color)

        for l in limits:
            self.axes.plot([l, l], [ymin, ymax], color=color)
            if l == limits[-1]:
                color = "red"
            self.axes.text(l+0.5, 0, "{}".format(self.results[l]), fontsize=30, ha='center', color=color)
        self.canvas.draw()


    def print_scores(self):
        self.text_total.setText("Taulun tulos {}".format(self.total_score))
        self.text_last.setText("Viimeisin osuma {}".format(self.last_score))
        self.text_round.setText("Laukauksia jäljellä {}".format(len(self.rounds) - self.round))


    def on_mouse_pressed(self, event):
        if event.inaxes != self.axes or event.button != 1 or self.round == len(self.rounds):
            return

        if self.mark:
            return

        hittime = time.time()
        hitclock = time.clock()
        
        xdev = self.rounds[self.round].xdev
        ydev = self.rounds[self.round].ydev
        
        xraw = event.xdata + self.sd * xdev
        yraw = event.ydata + self.sd * ydev
        md = 0.0
        if xraw < xmin+md:
            x = xmin+md
        elif xraw > xmax-md:
            x = xmax-md
        else:
            x = xraw
        
        if yraw < ymin+md:
            y = ymin+md
        elif yraw > ymax-md:
            y = ymax-md
        else:
            y = yraw
            
        missed = False
        for l in range(len(limits)):
            if x < limits[l]:
                self.last_score = self.results[l]
                break
        else:
            self.last_score = self.penalty
            missed = True
            horn.play()
        lMark = self.axes.plot([x],[y], 'o', color = "red" if missed else "green", markersize=15)
        self.mark = lMark[0]
        self.timer1.start(2*blackout_time if missed else blackout_time)
        self.axes.set_axis_bgcolor("red" if missed else "black")

        self.total_score += self.last_score
        self.round += 1
        self.print_scores()

        self.canvas.draw()

        shot = CogShooter.Shot(id = self.round,
                    participant = self.participant,
                    name = self.name,
                    target = self.target,
                    xaim = event.xdata, 
                    yaim = event.ydata, 
                    xhit = xraw, 
                    yhit = yraw, 
                    xshow = x,
                    yshow = y,
                    xdev = xdev,
                    ydev = ydev,
                    time = hittime, 
                    clock = hitclock,
                    duration = hitclock - self.lasthitclock,
                    result = self.last_score,
                    sd = self.sd,
                    penalty = self.penalty
                    )
        
        self.shots.append(shot)
        self.lasthitclock = hitclock
        if self.round == len(self.rounds):
            Stats.save(self.shots)
            self.button_continue.setEnabled(True)


    def on_button_pressed(self):
        self.proper_close = True
        self.close()


    def closeEvent(self, event):
        if not self.proper_close:
            exit()
        


class InfoWindow(QWidget):
    def __init__(self, title, text, margin, font_size):
        super(InfoWindow, self).__init__()
        vbox = QVBoxLayout()
        hbox = QHBoxLayout()
        info = QTextEdit(self)
        info.setFontPointSize(font_size)
        info.setTabStopWidth(tab_width)
        info.setText(text)
        info.setReadOnly(True)
        button_font = QFont()
        button_font.setPointSize(20)
        title_font = QFont()
        title_font.setPointSize(30)
        self.button_continue = QPushButton("Jatka", self)
        self.title = QLabel(title)
        self.title.setFont(title_font)
        
        self.button_continue.setFont(button_font)
        self.button_continue.setMinimumWidth(500)
            
        hbox.addWidget(info)
        hbox.setContentsMargins(margin[0],margin[1],margin[0],margin[1]);
        vbox.setContentsMargins(QMargins(0,10,0,10));        
        vbox.addWidget(self.title, alignment = Qt.AlignJustify )
        vbox.addLayout(hbox)
        vbox.addWidget(self.button_continue, alignment = Qt.AlignHCenter )
        self.setLayout(vbox)
        self.showFullScreen()
        self.proper_close = False
        
        QObject.connect(self.button_continue, SIGNAL("clicked()"), self.on_button_pressed)


    def on_button_pressed(self):
        self.proper_close = True
        self.close()


    def closeEvent(self, event):
        if not self.proper_close:
            exit()

        


class Stats:

    this_run = None

    @staticmethod        
    def check_db():
        conn = sqlite3.connect(dbfilename)
        conn.execute('''create table if not exists shot (shot integer, participant integer, name text, target integer, 
                                           xaim real, yaim real, xhit real, yhit real, xshow real, yshow real, xdev real, ydev real,
                                           time real, clock real, duration real,
                                           result integer, sd real, penalty integer) ''')
        conn.execute('''create table if not exists event (run integer, participant integer, target integer, event integer, time real, clock real) ''')
        
        cur = conn.cursor()
        cur.execute(''' select max(run) from event ''')
        run, = cur.fetchone()
        Stats.this_run = 1 if run == None else run + 1
        
        conn.close()


    @staticmethod    
    def log_event(participant, target, event):
        conn = sqlite3.connect(dbfilename)
        conn.execute(''' insert into event (run, participant, target, event, time, clock) values (?,?,?,?,?,?) ''',
                            (Stats.this_run, participant, target, event, time.time(), time.clock()))
        conn.commit()
        conn.close()


    @staticmethod    
    def save(shots):
        conn = sqlite3.connect(dbfilename)
        for s in shots:
            conn.execute(''' insert into shot (shot, participant, name, target, xaim, yaim, xhit, yhit, xshow, yshow, xdev, ydev,
                                                time, clock, duration, result, sd, penalty) values (?,?,?,?,?,?,?,?,?,?,?,?,?,?,?,?,?,?) ''',
                            (s.id, s.participant, s.name, s.target, s.xaim, s.yaim, s.xhit, s.yhit, s.xshow, s.yshow, s.xdev, s.ydev,
                            s.time, s.clock, s.duration, s.result, s.sd, s.penalty))
        conn.commit()                                    
        conn.close()
    

    @staticmethod    
    def print_db():
        conn = sqlite3.connect(dbfilename)
        cur = conn.cursor()
        cur2 = conn.cursor()
        print "Current participants and targets"
        cur.execute('''select distinct participant from shot order by participant''')
        participants = [e[0] for e in cur.fetchall()]
        for p in participants:
            cur.execute('''select distinct target from shot where participant = ? order by target''', (p,))
            name = Stats.participant_name(p)
            targets = [e[0] for e in cur.fetchall()]
            print "Participant {:2}: {:2} targets, {}".format(p, len(targets), name)
                    
        conn.close()


    @staticmethod    
    def next_target(participant):
        conn = sqlite3.connect(dbfilename)
        cur = conn.cursor()
        cur.execute('''select target from shot 
                       where participant = ? 
                       order by target desc 
                       limit 1 ''', (participant,))
        row = cur.fetchone()
        conn.close()
        if row == None:
            return 1
        else:
            last_target, = row
            targets_per_participant = len(Config.config.participants[participant].targets)
            if last_target < targets_per_participant:
                return last_target + 1
            else:
                return None


    @staticmethod    
    def next_participant():
        conn = sqlite3.connect(dbfilename)
        cur = conn.cursor()
        cur.execute('''select distinct participant from shot 
                       order by participant desc
                       limit 1 ''')
        row = cur.fetchone()
        conn.close()
        if row == None:
            return 1
        else:
            id, = row
            return id+1


    @staticmethod    
    def is_participant(id):
        conn = sqlite3.connect(dbfilename)
        cur = conn.cursor()
        cur.execute('''select distinct participant from shot where participant = ?''', (id,))
        row = cur.fetchone()
        conn.close()
        return row != None
        

    @staticmethod    
    def participant_name(id):
        conn = sqlite3.connect(dbfilename)
        cur = conn.cursor()
        cur.execute('''select name from shot where participant = ? limit 1''', (id,))
        row = cur.fetchone()
        conn.close()
        if row == None:
            return None
        else:
            name, = row
            return name


    @staticmethod    
    def participant_results(participant):
        conn = sqlite3.connect(dbfilename)
        cur = conn.cursor()
        cur.execute(''' select sum(result), penalty from shot 
                        where participant = ? 
                        group by target order by target''', (participant,))
        results = [(e[0], e[1]) for e in cur.fetchall()]
        return results
        

def get_participant(text = None):
    default_participant = Stats.next_participant()
    if text == None:
        Stats.print_db()
        text = raw_input("Enter participant number [Enter=quit, 0=next({})]:".format(default_participant))
    if text == "":
        print "Quitting"
        return None        
    try:
        part_number = int(text)
    except:        
        print "{}: invalid participant number".format(text)
        return None        
    if part_number < 0 or part_number > max_participants:
        print "{}: participant number out of range".format(text)
        return None
    if part_number == 0:
        part_number = default_participant
    return Config.config.participants[part_number-1]


def main():    
    global dbfilename
    global horn
    dbfilename = str.replace(sys.argv[0], '.py', '.db', 1)
    Stats.check_db()
    Config.build_config()

    pygame.mixer.init(22100, -16, 2, 512)
    horn = pygame.mixer.Sound('horn.wav')

    #Config.print_config()
    #quit()
    #app = QApplication([sys.argv[0]])
    app = QApplication(sys.argv)
    participant = get_participant(sys.argv[1]) if len(sys.argv) > 1 else get_participant()

    if participant == None:
        return
    target_id = Stats.next_target(participant.id)
    if target_id == None:
        print "Test for participant {} already finished, quitting.".format(participant.id)
        return

    name = Stats.participant_name(participant.id)
    if name == None:
        if len(sys.argv) > 1:
            name = "kh_{:02}".format(participant.id)
        else:
            name = raw_input("Enter participant name:")

    targets_per_participant = len(participant.targets)

    while True:
        target = participant.targets[target_id - 1]
        if target_id == 1:
            info = InfoWindow("Ohje", 
                    intro_text.format(targets_per_participant, rounds_per_target),
                    intro_margin,
                    intro_font_size)
            Stats.log_event(participant.id, 0, 0)
            app.exec_()
            Stats.log_event(participant.id, 0, 1)
                
            
        shooter = CogShooter(penalty = target.penalty, sd = target.sd, 
                             rounds = target.rounds, 
                             target = target_id, 
                             participant = participant.id, name = name)
        Stats.log_event(participant.id, target_id, 0)
        app.exec_()
        Stats.log_event(participant.id, target_id, 1)
            
        scores = Stats.participant_results(participant.id)
        text = ""
        score_sum = 0
        results_rows = targets_per_participant / results_columns

        for c in range(results_columns):
            if c > 0:
                text += "\t\t\t"
            text += "{}\t{}\t{}".format("Taulu", "Vaara", "Tulos")
        text += "\n"

        for r in range(results_rows):
            for c in range(results_columns):
                i = c * results_rows + r
                if len(scores) > i:
                    score, penalty = scores[i]
                    score_sum += score
                else: 
                    score = penalty = ""
                if c > 0:
                    text += "\t\t\t"
                text += "{:>4}\t{:>4}\t{:>4}".format(i+1, penalty, score)
            text += '\n'

        text += "\n{:>4}\t{:>4}\n".format("Yhteensä", score_sum)
        if targets_per_participant - target.id > 0:
            title = "Välitulokset"
        else:
            title = "Lopputulokset"
            
        info = InfoWindow(title, text, results_margin, results_font_size)
        app.exec_()
        target_id = Stats.next_target(participant.id)
        if target_id == None:
            print "Participant test successfully finished."
            break
    


if __name__ == "__main__":
    main()
